# Supplementary material for: Effect of respiratory microflorae colonization on short and long‐time outcomes of respiratory syncytial virus infection in children: A scoping review
Source: Pediatr Discov. 2024 Jul 16;2(4):e97. doi: 10.1002/pdi3.97 (PMC12118256; doi:10.1002/pdi3.97)
Supplement: Supplementary file 1 — Supporting Information S1 [file PDI3-2-e97-s001.xlsx]

## Sheet: Orignal article
Rank	Title	Publication date	First author's country	Type of article/study	Study type	Way of bacteria detecion	Age of included children	outcome
1	Nasopharyngeal Proteobacteria are associated with viral etiology and acute wheezing in children with severe bronchiolitis	2014	America	Original article	Prospective study (MARC)-35	16S rRNA	0<age<2 year	Children who wheezed on admission had an insignificant increase in the mean relative abundance of Proteobacteria compared with children without wheezing . Moraxella was significantly more common in children who were wheezing upon admission than those who were not wheezing (P=0.009)
2	Association of nasopharyngeal microbiota profiles with bronchiolitis severity in infants hospitalised for bronchiolitis	2016	America	Original article	Prospective study (MARC-35)	16S rRNA	0<age<1 year	The primary outcomewas intensive care use (admission to an intensive care unit or use of mechanical ventilation). The secondary outcome was hospital length of stay of ⩾3 days.The rate of intensive care use was highest in infants with a Haemophilus-dominant profile and lowest in those with a Moraxella-dominant profile ;Haemophilus-dominant profile had a higher rate of length-of -stay≥3 days then o…
3	Nasopharyngeal Microbiota, Host Transcriptome, and Disease Severity in Children with Respiratory Syncytial Virus Infection	2016	The Netherlands	Original article	Prospective study	Baceterial qPCR	0<age<2 year	Within the inpatient cohort, we did not observe significant differences in disease severity, as defined by length of hospital stay, CDSS, PICU admission or oxygen requirement between clusters. However, rates of PICU admission and length of stay tended to be lower in children within the Moraxella - cluster compared to children included in the other clusters; We observed that the abundance of H. in…
4	High pneumococcal density correlates with more mucosal inflammation and reduced respiratory syncytial virus disease severity in infants	2016	The Netherlands	Original article	Prospective study	16S rRNA	0<age<2 year	(1) The presence or absence of Streptococcus pneumoniae colonization was not associated with viral load, inflammation, or disease severity; (2) Higher nasopharyngeal Streptococcus pneumoniae density was associated with higher viral load, higher MMP-9, and lower disease severity; (3) Colonization and density of Streptococcus pneumoniae did not change after RSV infection; (4) Pneumococcal density m…
5	The relationship between nasopharyngeal CCL5 and microbiota on disease severity among infants with bronchiolitis	2017	America	Original article	Prospective study (MARC-35)	16S rRNA	0<age<1 year	Haemophilus-dominant microbiota profile was associated with a higher risk of intensive care use ( P=0.02) compared to the Moraxella-dominant profile . Streptococcus-dominant and mixed profiles were associated with a non-significantly higher risk of intensive care use compared to the Moraxella-dominant profile.
6	Serumcathelicidin, nasopharyngeal microbiota, and disease severity among infants hospitalized with bronchiolitis	2017	America	Original article	Prospective study	16S rRNA	0<age<1 year	Haemophilus -dominant nasopharyngeal microbiota profile was associated with higher disease severity(Intensive care use) among infants with low LL-37 levels compared to the Moraxella -dominant profile
7	Associations of Nasopharyngeal Metabolome and Microbiome with Severity among Infants with Bronchiolitis A Multiomic Analysis	2017	America	Original article	Prospective study	16S rRNA	0<age<1 year	The abundance of Moraxella was generally negatively correlated with the intensity of metabolites associated with PPV use; The relative abundance of Streptococcus was positively correlated with the intensity of PPV-associated metabolites
8	Streptococcus pneumoniae colonization of the nasopharynx is associated with increased severity during respiratory syncytial virus infection in young children	2017	Australia	Original article	Prospective study	Baceterial qPCR	0<age<1 year	Co-detection of RSV and S. pneumoniae in the nasopharynx was associated with more severe ARI, suggesting that S. pneumoniae colonization plays a pathogenic role in young children.
9	Haemophilus is overrepresented in the nasopharynx of infants hospitalized with RSV infection and associated with increased viral load and enhanced mucosal CXCL8 responses	2018	The Netherlands	Original article	Prospective study	16S rRNA	0<age<6 m	(1) Healthy and RSV-infected infants had different nasopharyngeal microecological profiles, which showed a decrease in symbiotic bacteria and an increase in opportunistic pathogens (Haemophilus influenzae, achromobacter) in RSV infection. (2) There were also significant differences in the distribution of nasopharyngeal microbiota based on CXCL8 levels. CXCL8 is a chemokine that previously indicat…
10	Nasopharyngeal Lactobacillus is associated with a reduced risk of childhood wheezing illnesses following acute respiratory syncytial virus infection in infancy	2018	America	Original article	Nested cohort study	16S rRNA	0<age<1 year	(1) There was no significant correlation between the total taxonomic composition and diversity of nasopharyngeal microecology during RSV ARI and late wheeting. (2) The abundance of lactobacillus in nasopharyngeal microflora of children who did not develop asthmatic diseases was significantly increased; (3) Nasopharyngeal Lactobacillus can be used as a biomarker for childhood asthmatic disease in …
11	Haemophilus-dominant nasopharyngeal microbiota is associated with delayed clearance of respiratory syncytial virus in infants hospitalized for bronchiolitis	2019	America	Original article	Prospective study (MARC-35)	16S rRNA	0<age<1 year	(1) The microecological flora dominated by Haemophilus influenzae was a higher risk factor for delayed RSV clearance in hospitalized children; (2) The nasopharyngeal microecology dominated by Haemophilus influenzae is associated with recruitment and activation of neutrophils (neutrophils are both beneficial and harmful); (3) Haemophilus influenzae was associated with the severity of RSV bronchiol…
12	Microbiome-transcriptome interactions related to severity of respiratory syncytial virus infection	2019	America	Original article	Prospective study	16S rRNA	0<age<1 year	(1) Haemophilus influenzae was positively correlated with RSV severity; There was a negative correlation between bacterial solanacearum and streptococcus and RSV infection degree. (2) The genes with the highest load in principal component analysis are encoded in mitochondrial DNA, while others are involved in the host immune response.
13	Serum Metabolome Is Associated With the Nasopharyngeal Microbiota and Disease Severity Among Infants With Bronchiolitis	2019	America	Original article	Prospective study (MARC-35)	16S rRNA	0<age<1 year	(1) The phosphatidylcholine subpathway is associated with higher risk of PPV use; Acetal phospholipid subpathway was associated with a lower risk of PPV use; (2) Streptococcus, Moraxella and Haemophilus were dominant in the nasopharyngeal microbiota, accounting for 80% of the total relative abundance; (3) The relative abundance of streptococcus was positively correlated with metabolites associate…
14	Increased Moraxella and Streptococcus species abundance after severe bronchiolitis is associated with recurrent wheezing	2020	America	Original article	Prospective study (MARC-35)	16S rRNA	0<age<1 year	(1) Increased abundance of Streptococcus pneumoniae and Moraxella at hospitalization was not associated with a higher risk of recurrent wheezing in bronchiolitis at age 3; Enrichment of Moraxella and streptococcus in infants' nasal ecosystems in the weeks following severe viral infection increased the risk of recurrent wheezing at age 3, and recurrent wheezing with asthma at age 4.
15	Airway microbiome, host immune response and recurrent wheezing in infants with severe respiratory syncytial virus bronchiolitis	2020	China	Original article	Prospective study	16S rRNA	0<age<6 m	(1) Streptococcus, Haemophilus, Moraxella and Klebsiella were enriched in children who later developed recurrent wheezing; (2) LPS, CXCL8, CCL5, IL-6, and IL-13 increased significantly in the group that developed into recurrent wheezing. (3) Haemophilus is associated with CXCL8, and Moraxella is associated with IL-6 and IL-10 (Conclusion: During severe RSV bronchiolitis in infants, the higher abu…
16	Integrated omics endotyping of infants with respiratory syncytial virus bronchiolitis and risk of childhood asthma	2021	America	Original article	Prospective study	16S rRNA	0<age<1 year	(1) RSV bronchiolitis was divided into four endogenous types according to clinical manifestations, upper airway microecological composition and immune response ((A)).clinicalclassicmicrobiomeM. nonliquefaciensinflammationIFN-intermediate(19.5%), B) clinicalatopicmicrobiomeS pneumoniae/m. catarrhalis InflammationIFN - high (28.5%), C) clinicalseveremicrobiomemixedin -flammationIFN-low(28.5%), and …
17	Upper respiratory tract bacterial-immune interactions during respiratory syncytial virus infection in infancy	2021	America	Original article	Prospective study INSPIRE)	16S rRNA	0<age<1 year	（1）The URT microbiome during ARIs due to RSV in infancy is associated with the acute local immune response, disease severity, and number of wheezing episodes in the fourth year of life.（2）URT bacterial-immune interactions can affect the severity of ARIs due to RSV in infancy.
18	Nasopharyngeal Codetection of Haemophilus influenzae and Streptococcus pneumoniae Shapes Respiratory Syncytial Virus Disease Outcomes in Children	2022	America	Original article	Prospective study	16S rRNA	0<age<2 year	Nasopharyngeal codetection of S. pneumoniae and H. influenzae in infants with RSV infection is associated with increased disease severity.
19	Impact of Streptococcus pneumoniae colonization in upper airway on the clinical manifestations of children with respiratory syncytial virus infection	2022	China	Original article	Prospective study+Retrospective study	Sputum culture/ 16S rRNA	NA	RSVinfection is associated with the changes of the upper airway microbiome. When the balance of airway microbiome is broken and the presence of the dominant colonization of Spn follows, it may aggravate the severity of RSV infection in children aged ≥6 months

## Sheet: Abstract with data
Rank	Title	Publication date	First author's country	Type of article/study	Study type	Way of bacteria detecion	Age	outcome
1	Upper Airway Microbiome Richness Is Associated With Subsequent Recurrent Wheezing Among Infants Hospitalized With Respiratory Syncytial Virus Bronchiolitis	2014	America	Abstract	Prospective study	16S rRNA	0<age<1 year	The association between subsequent recurrent wheeze and microbiome richness at enrolment was age-dependent.Using the median age at bronchiolitis(107 days) as the cutoff.. Older participants(>107days) who developed recurrent wheezing had significantly lower abundance of the genera ,Rothia and in nasal samples (p=0.03). Younger children who developed recurrent wheezing hadTumebacillus Veillonella s…
2	Integrative Analysis Of Nasal Microbiome, Host Transcriptome, And Clinical Outcomes In Infants With Respiratory Syncytial Virus Infection	2017	America	Abstract	Prospective study	16S rRNA	0<age<1 year	(1) Streptococcus and variococcus were positively correlated with RSV infection severity, but negatively correlated with Neisseria and Meiotnermus.
3	Early-life nasopharyngeal colonization with lactobacillus reduces risk of childhood wheezing illnesses following respiratory syncytial virus infection in infancy	2017	America	Abstract	Prospective study	16S rRNA	NA	Infants with subsequent wheeze also had significantly lower abundanceLactobacillus compared to those without.We found that both the presence and abundance of in the nasopharynx of infants during RSV infection.Conclusions: Lactobacillus associated with a reduced risk of 2-year childhood wheezing illnesses.
4	The Nasopharyngeal Microbiome During Respiratory Syncytial Virus Infection in Infancy Is Associated with Childhood Respiratory Outcomes and the Acute Local Immune Response	2020	America	Abstract	Prospective study	16S rRNA	0<age<1 year	NP microbiota during acute respiratory tract infection with respiratory syncytial virus in infants is associated with disease severity, number of wheezing episodes at age 4, and type 1 and type 2 NP immune response patterns.

## Sheet: Review
Rank	Title	Publication date	First author's country	Type of article/study
1	Viral and Bacterial Interactions in the Upper Respiratory Tract	2013	The Netherlands	Review
2	The influence of the microbiome on early-life severe viral lower respiratory infections and asthma-Food for thought	2017	America	Review
3	Impact of the Respiratory Microbiome on Host Responses to Respiratory Viral Infection	2017	France	Review
4	Early Life Respiratory Syncytial Virus Infection and Asthmatic Responses	2019	America	Review
5	Early Life Microbiota and Respiratory Tract Infections	2020	The Netherlands	Review
6	Biomarkers for Disease Severity in Children Infected With Respiratory Syncytial Virus: A Systematic Literature Review	2020	Australia	Review
7	Respiratory syncytial virus and airway microbiota – A complex interplay and its reflection on morbidity	2021	Italy	Review

## Sheet: Letter
Rank	Title	Publication date	First author's country	Type of article/study	Study type	Age	Way of bacteria detecion	outcome
1	Nasopharyngeal Haemophilus and local immune response during infant respiratory syncytial virus infection	2021	America	Editorial	Prospective study (INSPIRE)	0<age<1 year	16S rRNA	(1) There was no significant correlation between the relative abundance of Haemophilus nasopharynx and viral load; (2) Haemophilus nasopharynx was positively associated with a variety of immune mediators (39 of 52), which affected both long-term and short-term development; (3) Haemophilus influenzae in nasopharynx was positively correlated with higher levels of immune and antiviral/pro-inflammato…

## Sheet: Editorial
Rank	Title	Publication date	First author's country	Type of article/study	outcome
1	Airway microbiota and acute respiratory infection in children	2015	America	Editoral	(1) A risk model (airway microecology is associated with increased morbidity and severity) and an adaptation model (airway microecology is associated with reduced morbidity and severity) were proposed; (2) Moraxella and Haemophilus influenzae were associated with a higher incidence of ARI in infancy; Higher abundance of Lactobacillus, such as Corynebacterium and Variococcus, was associated with l…
2	Role of nasal microbiota and host response in infants with respiratory syncytial virus infection: Causal questions about respiratory outcomes	2021	America	Editorial	The effects of RSV on the local microecology of the airway lead to different outcomes
